# Supplementary material for: Analysis of the risk transmission mechanism of monetary policy in the monetary and financial service sectors from the perspective of asset-liability management
Source: PLoS One. 2023 Oct 17;18(10):e0292007. doi: 10.1371/journal.pone.0292007 (PMC10581482; doi:10.1371/journal.pone.0292007)
Supplement: S1 Data — (XLSX) [file pone.0292007.s001.xlsx]

## Sheet: Sheet1
No.	Entity	RESERVE（%）																							ARISK（CNY）																							LRISK（CNY）
		2000	2001	2002	2003	2004	2005	2006	2007	2008	2009	2010	2011	2012	2013	2014	2015	2016	2017	2018	2019	2020	2021	2022	2000	2001	2002	2003	2004	2005	2006	2007	2008	2009	2010	2011	2012	2013	2014	2015	2016	2017	2018	2019	2020	2021	2022	2000	2001
1	Oceanwide	1.9311	2.4988	1.6198	1.3821	1.5056	2.0881	2.8363	2.0984	2.5693	4.3767	3.416	3.2516	4.1741	3.2082		2.0711	2.3256	1.5119	1.3519	1.3435	1.1855	0.7735	0.7367	6.61592e+08	1.05677e+09	1.38602e+09	2.20818e+09	1.82292e+09	2.39994e+09	3.73242e+09	3.53572e+09	1.1163e+10	1.36927e+10	1.40009e+10	1.49653e+10	2.19724e+10	3.1087e+10	5.83741e+10	1.03194e+11	1.42942e+11	1.60279e+11	1.83667e+11	1.44765e+11	1.4601e+11	9.64723e+10	1.04296e+11	27190575	200173250
2	Civil Control	0.5013	1.3521	1.2594	3.0064	2.9317	2.3608	3.2093	4.7803	4.3117	4.291	4.1167	7.4019	8.8868	8.1987	16.3498	2.1157	40.8447	17.2055	36.3426	27.4122	17.5586	28.2108	35.1489	1.56798e+08	1.60801e+08	3.12905e+08	139713567	1.80285e+08	3.08043e+08	246955962	1.47255e+08	1.62402e+08	2.36513e+08	2.31005e+08	1.09169e+08	1.14315e+08	1.12198e+08	4.65696e+07	5.36471e+08	1.80076e+07	3.99517e+07	2.03501e+07	2.48388e+07	4.78232e+07	3.25316e+07	2.69452e+07	-4.65979e+06
3	Jianyuan	1.094	0.9761	1.1138	1.006	0.6857	0.8658														0.6341	0.472	0.4212	0.4124	1.94342e+09	2.14517e+09	1.19033e+09	1.23942e+09	1.49252e+09	7.99954e+08	4.87421e+08	3.16673e+08	2.87498e+08	3.16645e+08	3.28117e+08	3.721e+08	3.20569e+08	7.35697e+08	1.14931e+09	2.85003e+09	5.40753e+09	8.93463e+09	1.88148e+10	1.24546e+10	1.83315e+10	1.60047e+10	1.55884e+10	-6.87136e+06
4	Panda	1.3474	3.884	3.829	2.6762	2.6582	1.8766	2.2078	2.2106	2.0079	1.4637	0.8858	1.146	1.1299	3.0069	3.422	2.4612	1.6599	1.6983	3.0062	4.2346	4.7704	4.1468	4.7938	5.44595e+07	7.57081e+07	1.59922e+08	2.20349e+08	2.13782e+08	2.4686e+08	7.84114e+07	8.40213e+07	1.29967e+08	1.90734e+08	2.77195e+08	3.01567e+08	2.95983e+08	2.27558e+08	2.04611e+08	1.58769e+08	4.69636e+08	5.26975e+08	2.70373e+08	1.7336e+08	1.61562e+08	2.17111e+08	2.02789e+08
5	Aijian Group	2.0123	2.3093	1.4119	1.2787	1.4071	1.0552	0.8327	1.0883	1.4162	1.2586	1.3487	1.7727	13.7146	3.0692	2.1358	1.0849	0.6836	0.6685	0.7568	1.8042	1.5825	1.3594	1.3978	5.3164e+08	1.17784e+09	1.30149e+09	1.85658e+09	1.40493e+09	2.674e+09	2.04158e+09	1.52725e+09	1.10395e+09	9.21923e+08	5.87816e+08	5.48855e+08	2.04799e+08	1.24359e+09	2.99036e+09	4.97237e+09	9.27122e+09	9.64685e+09	1.64347e+10	1.59631e+10	1.5351e+10	1.46624e+10	1.40681e+10	159559	3.98006e+08
6	Bangjie Small Loan														64.4	467.78																					2063340	5.19897e+06	699177	4.45463e+06	1.63232e+06	1.41319e+06	584514	267796	3.21607e+06	6.83112e+07	2.89519e+07
7	Bank of Beijing														2.89	3.22	2.75	2.2	2.49	2.69	2.5	2.33	2.27						199464937000	225202135000	263128598000	327554996000	383207386000	495891547000	690643620000	906065153000	1048278212000	1258457737000	1428293000000	1728095000000	1972560000000	2153091000000	2378731000000	2528077000000	2678871000000	2761881000000	3077335000000
8	Binjiang Science and Technology Loan																																					6.92312e+07	8.21961e+07	8.31381e+07	1.12719e+08	9.92225e+07	8.73975e+07	1.21754e+08	4.24379e+07	3.96977e+07	4.8815e+06
9	Boxin Assets														3.7763	1.861	1.8968	12.6914	14.6703	7.3396	11.401	10.4956	10.015	9.2881														7.14543e+07	5.38659e+07	5.67071e+07	1.90611e+07	1.84172e+07	3.46156e+07	2.86841e+07	3.44212e+07	3.33207e+07	3.47853e+07
10	Bohai Leasing	1.8858	1.5166	1.1318	0.6612	0.9848	0.9044	0.7122	0.6532	0.9143	0.8983	0.9137	2.6181	0.5155	0.5504	0.661	1.2684	0.9217	0.7436	1.0008	0.6069	0.751	0.415	0.3293	3.3955e+08	4.42311e+08	5.86006e+08	9.36407e+08	5.27096e+08	5.66968e+08	6.68571e+08	6.79535e+08	7.14595e+08	8.60523e+08	1.0033e+09	1.00859e+10	2.04293e+10	48739758000	55122577000	99362394000	178895224000	264980501000	230725901000	210960738000	208659069000	208352004000	220371647000	22000000	20000000
11	Caian Finance												3.8767	3.9056	4.1841	5.0021	5.7123	4.0373	4.1264	3.6743	3.6672	2.7658	2.7675	2.2837												1.78014e+07	2.21239e+07	2.47638e+07	2.51451e+07	2.73786e+07	3.83012e+07	3.33423e+07	3.87979e+07	4.2101e+07	9.2732e+07	9.4496e+07	1.11346e+08
12	Caida Securities													2.67	3.9	2.34	2.43					2.11	1.95	1.52						5.48344e+08	1.52474e+09	1.19673e+10	7.63571e+09	1.39754e+10	1.22368e+10	7.68914e+09	8.17323e+09	6.47626e+09	1.5988e+10	2.78203e+10	2.43855e+10	1.88042e+10	2.46757e+10	2.55435e+10	3.02079e+10	3.41287e+10	3.26998e+10
13	Caitong Securities																	2.08	2.0177	2.3966	2.5844	1.9212	1.9847	1.7004						372600000	3.49682e+09	9.40078e+09	7.16203e+09	1.54739e+10	1.98667e+10	1.30194e+10	1.28936e+10	1.8931e+10	4.15479e+10	5.13694e+10	3.94396e+10	3.68893e+10	3.90186e+10	4.36437e+10	7.32018e+10	8.52075e+10	9.27174e+10
14	Changhong Co., Ltd															16.8235	6.112	9.9527	3.0761	4.4168	1.8395	3.1412	2.4805	1.7056															766963	2.60809e+06	1.626e+06	3.99451e+06	2.5454e+06	1.689e+06	1.16785e+06	1.01334e+06	1.16108e+06
15	Changshu Bank																					2.36	2.3	2.3							2.54074e+10	2.83178e+10	3.33706e+10	3.77772e+10	4.79757e+10	6.67645e+10	68420841000	7.83603e+10	9.43016e+10	1.00077e+11	119550771000	134715996000	153168543000	166940220000	189577801000	225446117000	263765708000
16	Chengdu Bank												1.88	2.56	2.52	2.57	2.36	1.77	1.94	2.06	2.07	2.06	2.17	2.24							3.6088e+10	50745050000	66612354000	97341673000	142307005000	170445858000	227399272000	246003375000	282030445000	301166256000	338962994000	409515036000	461008892000	522755647000	606318849000	716324194000	856224024000
17	Chenganda														14.7996	12.3446	13.3501	10.7738	9.8325	10.9169	5.6841	6.9364	4.1003	3.4413														1.84993e+06	1.95189e+06	3.94765e+06	6.39652e+06	1.06453e+07	1.05822e+07	2.08049e+07	1.14433e+07	2.16938e+07	2.4378e+07
18	Integrity Small Loan														30.32	5.52																						3.72183e+06	2.38934e+07	2.45142e+07	3.99354e+06	4.4306e+06	4.66148e+06	3.1607e+06	3.04964e+06	2.40597e+06	735992
19	Chuangyue Shares															11.3718	14.7532	2.8988	3.9226	8.3786	13.2744	7.7806	3.4007	3.1384															1.03753e+06	1.62092e+06	4.26423e+06	5.53257e+06	3.50957e+06	2.33392e+06	4.48951e+06	1.93131e+07	1.92962e+07
20	First Entrepreneurship												1.6	1.49	1.7	1.33	1.3	1.7	1.5533	1.4953	1.4866	1.8619	1.9205	1.9126			5.13214e+08	1.36775e+09	1.06213e+09	4.88947e+08	1.4383e+09	5.13789e+09	3.24799e+09	5.0557e+09	5.88491e+09	5.26245e+09	6.08712e+09	6.48491e+09	1.56451e+10	2.66985e+10	2.25797e+10	2.39298e+10	2.44002e+10	2.60598e+10	2.6201e+10	2.81581e+10	3.25462e+10
21	Northeast Securities	1.1363	2.245	1.4466	1.7396	1.9698	2.5686									1.7318	1.4723	1.6506	2.3457	1.7844	2.4548	2.7896	2.1445	2.36	1.7141e+08	95288125	1.12812e+08	7.57094e+07	8.05037e+07	6.1274e+07	5.22489e+09	1.12683e+10	6.76836e+09	1.57202e+10	1.61073e+10	9.44079e+09	9.26482e+09	1.23911e+10	2.58318e+10	6.21781e+10	5.85565e+10	4.31332e+10	4.8899e+10	5.20681e+10	5.12726e+10	6.14439e+10	6.02416e+10
22	Eastern Wealth							3.4677	4.2195	5.1964	6.218	23.7967	13.1297	20.0165	3.0198	1.3843	1.3132	1.5642	1.6712	1.7819	1.4262	1.3791	1.355	1.4588							1.2071e+06	4.05541e+07	4.2906e+07	4.83691e+07	6.87758e+07	1.2336e+08	8.18163e+07	7.43608e+08	4.30307e+09	1.55567e+10	1.41547e+10	2.71643e+10	2.41157e+10	4.06189e+10	7.71723e+10	1.4098e+11	1.46716e+11
23	Dongfang Securities																1.3	1.32	1.4769	1.26	1.31	1.31	1.5	1.32			6.25603e+09	4.78208e+09	3.12603e+09	5.87317e+09	1.21771e+10	2.65384e+10	1.48941e+10	2.58127e+10	3.12633e+10	2.57635e+10	3.37343e+10	4.50743e+10	8.89046e+10	1.72522e+11	1.71473e+11	1.78359e+11	1.74597e+11	2.0896e+11	2.30886e+11	2.62457e+11	2.90669e+11
24	Donghai Securities														2.02	2.12				2.52	3.1	2.27	1.93	16.7				5.5703e+08	5.47984e+08	6.54193e+08	3.26337e+09	1.1752e+10	6.2282e+09	1.33542e+10	1.20531e+10	8.07668e+09	8.52603e+09	9.86216e+09	2.13178e+10	3.09251e+10	3.91911e+10	2.57811e+10	2.67871e+10	2.87959e+10	3.33469e+10	4.20439e+10	4.3977e+10
25	Donghai Leasing														1.6595	1.3089	1.3765	1.1921	1.8812	1.5582	1.9921	1.8293	1.4433	1.5359														1.27597e+09	2.04361e+09	1.7107e+09	2.62946e+09	1.21861e+09	4.6322e+08	6.81371e+07	7.42375e+07	8.00578e+07	5.95682e+07
26	Soochow Securities									1.4587	1.1814	1.2093					1.66	1.56	1.48	1.74	1.63	1.7	1.73	1.17			2.92614e+09	2.322e+09	2.01025e+09	1.38761e+09	4.82894e+09	1.21529e+10	6.08187e+09	1.53981e+10	1.56392e+10	8.4122e+09	8.13136e+09	1.09469e+10	4.32277e+10	6.38368e+10	6.89875e+10	7.33049e+10	6.37831e+10	7.49789e+10	7.72642e+10	8.68498e+10	9.73793e+10
27	Dongxing Securities																1.19	2.15	2.11	1.93	2.19	1.8	2	1.26								8.60147e+09	5.01625e+09	1.32098e+10	1.61301e+10	6.7546e+09	1.56029e+10	1.56232e+10	3.51718e+10	5.9596e+10	5.42783e+10	5.85275e+10	5.53404e+10	5.72146e+10	6.51901e+10	7.22719e+10	7.56647e+10
28	Fangfu Venture Capital														0.3721	3.2203	1.8318	4.39	10.3074	5.894	8.1824	2.516	2.6789	0.5826														2636459	3.4135e+06	7.25724e+07	1.71414e+07	7.00182e+06	5.61904e+06	4.79274e+06	8.89545e+06	7.49886e+06	1.45638e+08
29	Founder Securities																	2.16	1.91	2.21	1.86	1.8	1.49	1.57							3.40797e+09	8.79095e+09	1.09269e+10	2.13763e+10	1.90604e+10	1.15648e+10	1.31673e+10	2.06753e+10	5.61193e+10	1.189e+11	1.16142e+11	1.10141e+11	1.09556e+11	9.71148e+10	8.2899e+10	1.30469e+11	1.37736e+11
30	Funeng Leasing														0.5988	1.065	0.8768	0.7172	0.8139	0.8262	1.0896	1.2611	1.3455	0.8808														1.00881e+09	1.24408e+09	2.3489e+09	3.23895e+09	3.01727e+09	1.79518e+09	1.87648e+09	2.06382e+09	2.29353e+09	2.14096e+09
31	Industrial and Commercial Bank of China				1.39	1.34	1.5	1.7	1.78	2.14	1.58	1.37	1.76	2.1	2.05	2.12	1.94	1.6	1.57	1.65	1.76	1.67	1.64	1.82				5095658000000	5577369000000	6196255000000	7037685000000	8140036000000	9150516000000	11106119000000	12636965000000	14519045000000	16413758000000	17639289000000	19072649000000	20409261000000	22156102000000	23945987000000	25354657000000	27417433000000	30435543000000	31896125000000	36095831000000
32	Everbright Bank											1.79	2.62	2.95	3.14	3.24	2.8	2.33	2.68	2.78	2.58	2.39	2.35	2.33						518339322000	596299035000	714497363000	818606056000	1149574647000	1402487640000	1637195974000	2164973000000	2262034000000	2557527000000	2943663000000	3768974000000	3782807000000	4034859000000	4347377000000	4913112000000	5417703000000	5790497000000
33	Everbright Securities											1.56	1.46	1.48			2.72	2.38	1.93	3.03	2.61	2.02	2.66	2.36					3.72451e+09	3.33356e+09	1.03992e+10	4.37768e+10	2.25721e+10	3.93924e+10	3.66777e+10	2.11231e+10	3.54485e+10	3.02397e+10	8.83245e+10	1.54649e+11	1.29001e+11	1.55842e+11	1.57021e+11	1.55072e+11	1.75541e+11	1.80512e+11	1.9357e+11
34	GF securities	0.3384	0.4085	0.4933	0.4116	0.3922	0.5112	1.1061	1.2343	1.4106	1.5122							2.11	2.09	1.52	1.72	1.78	1.78	1.69	3.5217e+08	2.86569e+08	2.43938e+08	2.44173e+08	1.90382e+08	1.72363e+08	1.63869e+08	1.2001e+08	8.39525e+07	8.77812e+07	7.65155e+10	4.51433e+10	5.69155e+10	8.25606e+10	1.98722e+11	3.39276e+11	2.78448e+11	2.68279e+11	3.00477e+11	3.00254e+11	3.5519e+11	4.25054e+11	4.92463e+11	5.78133e+07	1.06613e+08
35	Silicon Valley Paradise														1.2929	2.6434	8.971	16.8804	12.5983	16.5142	20.6823	9.9229	9.205	5.7104														8.81272e+08	1.0235e+09	1.1475e+09	1.16799e+09	1.77874e+09	9.02388e+08	4.8795e+08	1.124e+09	1.23428e+09	1.27949e+09
36	Guiyang Bank												1.65	2	1.85	1.97	2.01			2.66	2.66	2.7	2.9								27529410000	3.21559e+10	3.72512e+10	4.67758e+10	59710649000	76727228000	99041631000	114591077000	145388320000	224062667000	350253486000	438476345000	467483050000	520072107000	546228723000	554626745000	587345893000
37	Guodu Securities																			6.31	1.91	1.84	2.16	2.12			1.47964e+09	1.39889e+09	1.27416e+09	1.37453e+09	3.40481e+09	1.31479e+10	9.90314e+09	1.0999e+10	1.00095e+10	4.96219e+09	4.28697e+09	4.34341e+09	1.19968e+10	2.12234e+10	2.49167e+10	1.15391e+10	9.38333e+09	2.00102e+10	2.23528e+10	2.23062e+10	2.45193e+10
38	Guohai Securities	2.3033	1.7699	1.9723	0.8413	0.6142	0.6584	0.3708	0.4021	0.2489	0.3311	0.4721					2.47	1.0106	1.0222	0.891	0.9429	1.1253	1.2351	1.42	2.79278e+08	3.47567e+08	3.15287e+08	5.1899e+08	6.33433e+08	7.65216e+08	4.14054e+08	2.80501e+08	2.94588e+08	2.34316e+08	1.92124e+08	8.24368e+09	8.37627e+09	8.11055e+09	1.92584e+10	3.87013e+10	5.36276e+10	5.17933e+10	4.91252e+10	5.17973e+10	5.35183e+10	5.66493e+10	5.45047e+10	11765844	3.5762e+06
39	Guohui Small Loan																																				8.08742e+06	4.05118e+07	8.16204e+07	3.28272e+07	7.92269e+07	4.94277e+06	2.44273e+06	2.94376e+06	2.86897e+06	4.76923e+06	4.82375e+06
40	Guojin Securities	0.6767	0.7296	1.2383	1.3694	1.2888	1.1241													2.49	2.78	2.11	1.92	1.83	2.31555e+08	2.60863e+08	1.39143e+08	1.44156e+08	3.08678e+08	309964815	1.99581e+09	5.54568e+09	5.02812e+09	8.42288e+09	8.00731e+09	5.61416e+09	6.27226e+09	6.90898e+09	1.63954e+10	3.98366e+10	3.04073e+10	2.32057e+10	2.71065e+10	2.93626e+10	4.50902e+10	6.38084e+10	7.08481e+10	-2.83892e+07	7519050
41	Guolian Securities															1.9	2.46					2.16	2.37	2.51			2.70975e+09	2.1091e+09	1.56168e+09	1.51636e+09	4.55536e+09	9.6016e+09	5.15693e+09	1.1578e+10	1.1753e+10	7.13393e+09	6.05502e+09	8471772000	16100188000	23144867000	16096311000	16473426000	13634592000	20352077000	3.56258e+10	4.95582e+10	5.76214e+10
42	Guosheng Financial Holding									1.6112	1.806	2.1414	1.4115	2.3505	2.0651	1.9612	2.6102	1.9002	2.0661	1.6543	1.3588	1.2779	1.2814	1.3592									1.93004e+08	4.1081e+08	4.79687e+08	6.55042e+08	3.44524e+08	5.74015e+08	5.3191e+08	2.66412e+08	1.43577e+10	1.50766e+10	2.13652e+10	2.21515e+10	2.0022e+10	1.99664e+10	1.98313e+10
43	Guotai Jun'an																1.98	2.37	2.04	1.87	1.51	1.35	1.44	1.39		4.5689e+10	3.19627e+10	2.82056e+10	1.82668e+10	1.82231e+10	35815832293	88113798960	56955353779	87158743526	80512669886	63504637526	73527773918	120355257591	272003787625	352705665912	300997319910	297952963557	303055687860	413220455704	556661355032	640636222642	696862457135		1300000
44	National Investment Capital	1.8906	1.9477	1.6338	1.778	1.9433	1.9273	1.7528	1.6303	1.8145	2.3647	1.7265	1.3921	1.2351	1.171	1.2501	1.3664	1.4707	1.4076	1.3395	1.4565	1.3871	1.3372	1.3396	2.65082e+08	2.47913e+08	4.09269e+08	3.35393e+08	2.78522e+08	2.09168e+08	2.54655e+08	3.26773e+08	2.79764e+08	2.33753e+08	3.84152e+08	7.66745e+08	1.13688e+09	1.44955e+09	1.1213e+09	1.14658e+11	9.99646e+10	1.03016e+11	1.15659e+11	1.35067e+11	1.6844e+11	1.91889e+11	2.09981e+11	783353
45	Guoxin Securities												2.23	1.62	1.46				2.13	1.916	1.9563	1.8067	1.96	1.82			5.67581e+09	4.99975e+09	4.22985e+09	3.48957e+09	1.07928e+10	5.4182e+10	3.51315e+10	6.10184e+10	4.74947e+10	3.82922e+10	4.15075e+10	5.42204e+10	1.28569e+11	1.94465e+11	1.44585e+11	1.47495e+11	1.59287e+11	1.68389e+11	2.21831e+11	2.65375e+11	2.87446e+11
46	Guoyuan Securities	1.4353	0.8371	1.0057	1.1417	2.7718	2.2855										1.46	1.05	1.02	0.9	1.4	1.53	1.16	0.9	690778073	743390373	608426149	507147166	1.57071e+08	1.31929e+08	5.68871e+09	1.37266e+10	7.14503e+09	1.42023e+10	9.92068e+09	7.79788e+09	7.94106e+09	1.48551e+10	3.56835e+10	5.24873e+10	5.08035e+10	5.42939e+10	53391523076	5.83224e+10	5.96853e+10	8.23063e+10	9.65233e+10	180068359	80000000
47	Harbin Investment Co., Ltd	1.1322	1.432	0.8296	0.8921	0.6839	0.729	0.6453	1.2587	0.6778	0.9017	0.893	0.935	0.9945	0.9977	1.0433	1.0376	1.373	1.3093	1.6474	1.4863	2.1078	1.5343	1.4471	3.66323e+08	4.35662e+08	4.60706e+08	4.39796e+08	4.5614e+08	4.71998e+08	1.4428e+09	1.78223e+09	1.50896e+09	1.718e+09	1.61682e+09	1.7479e+09	2.39713e+09	2.10671e+09	2.74136e+09	2.2275e+09	1.58042e+10	3.24012e+10	2.61776e+10	2.79081e+10	2.04247e+10	2.37093e+10	2.22894e+10	44000000	125000000
48	Haibo Small Loan													3.98	2.56																						3.04204e+08	4.4526e+08	4.0886e+08	4.14101e+08	1.64639e+08	2.23214e+08	1.69591e+07	1.35523e+07	3.87761e+07	2.51807e+07	5.97949e+07
49	Hyde Corporation	0.7819	0.463	1.1382	1.3498	1.7077	1.6773	1.2918	1.1451	1.818	2.4111	2.1538	5.9641	15.7293	8.7649	2.5124	21.0517	0.9699	1.3	5.3645	4.8225	4.4995	1.6949	1.2023	2.68035e+08	2.71605e+08	1.6004e+08	1.45805e+08	1.54408e+08	2.50317e+08	2.5021e+08	1.58432e+08	1.09314e+08	6.89672e+07	9.68926e+07	2.37281e+07	2.947e+07	4.23595e+07	7.80477e+07	1.06134e+07	1.0615e+09	3.29189e+09	9.0972e+08	1.7906e+09	1.73082e+09	1.91244e+09	2.75269e+09		5.93618e+06
50	Haitong Securities	0.4355	0.6023	1.2279	1.0112	1.2348	1.2092										1.61	1.67	2.05	2.04	1.79	1.96	1.99	1.94	1.13713e+09	2.21876e+08	199871165	2.2317e+08	2.26129e+08	2.05753e+08	2.00535e+10	5.84615e+10	3.6049e+10	7.62079e+10	6.97964e+10	5.22657e+10	6.59157e+10	1.05018e+11	2.80358e+11	4.59521e+11	4.38907e+11	4.05012e+11	4.44438e+11	4.95675e+11	525947038849	5.6717e+11	5.75986e+11	3.77245e+06	3.77935e+07
51	Hangzhou Bank									2.63	1.78	1.69	2.61	2.85	2.74	3.22	3.1	2.34	2.61	2.8	2.63	2.43	2.39	2.32			3.14111e+10	3.83076e+10	3.66446e+10	43891351000	53747166000	65431890000	94807695000	139628302000	205491232000	229508908000	307471707000	319575512000	392379046000	513420123000	681862481000	781507770000	863891521000	961525510000	1088394693000	1300493944000	1517964826000
52	Good-at-buying Wealth														6.4017	3.1932	1.5731	2.6455	2.2588	3.0801	2.1314	1.6068	1.7727	1.4868														1.19141e+07	4.77546e+07	5.41989e+08	4.93669e+08	7.12336e+08	4.10976e+08	6.39145e+08	1.68039e+09	1.72437e+09	2.5926e+09
53	Hongta Securities																11.14	18.02	18.06	2.71	2.01	3.92	3.19	2.15			9.00001e+08	9.66844e+08	6.83257e+08	6.87077e+08	1.63833e+09	3.97413e+09	2.37724e+09	4.98187e+09	4.14337e+09	2.70149e+09	4.92661e+09	4.79993e+09	4987298300	6.59723e+09	4.13514e+09	3.17858e+09	1.58464e+10	3.18412e+10	2.36145e+10	2.06326e+10	2.30046e+10
54	Hongda Small Loan														2.84	4.28																						2.89468e+08	1.85775e+08	2.57014e+08	3.73629e+08	4.17631e+08	3.84746e+08	3.90073e+08	4.33272e+08	4.9518e+08	2.99505e+08
55	Hongfeng Small Loan														39.53	42.07																						8.16043e+06	8.4613e+06	7.23727e+06	3.1007e+07	8.90789e+07	1.39663e+08	2.24481e+07	6.08443e+07	1.31403e+08	1.05779e+08
56	Shanghai Rural Commercial Bank																	2.06	2.11	2.07	2.12	2.13	2.18	2.09						1.21263e+11	1.29662e+11	1.48846e+11	1.61684e+11	199181478000	228875114000	284860738000	332368351000	387903693000	447159670000	543687067000	663186893000	749040695000	768911147000	855731986000	976504788000	1061044824000	1175683474000
57	Huaan Securities													6.24				2.35	1.83	1.57	1.79	2.19	1.95	2.01					3.88016e+09		3.14563e+09	6.76303e+09	4.14383e+09	9142460083	6.91754e+09	7.27766e+09	5.76401e+09	7.0491e+09	1.79571e+10	3.1232e+10	2.25188e+10	2.73345e+10	3.1582e+10	3.73255e+10	4.37307e+10	5.39962e+10	5.36774e+10
58	Huachuang Yunxin	1.1798	1.0427	0.9938	0.9002	0.903	0.6453	0.1951	0.1825	0.0905	0.0616	0.071	0.2429	0.0876	0.96	1.0226	1.6193	1.877	1.4422	1.5735	1.6807	1.7159	2.29	2.71	7.7787e+08	1.02779e+09	1.25168e+09	1.22227e+09	1.50015e+09	3.79512e+09	3.84777e+09	3.83584e+09	3.31894e+09	3.40462e+09	3.48436e+09	1.24518e+09	1.29664e+09	1.69258e+09	1.74592e+09	3.1006e+08	1.47394e+10	2.31546e+10	2.51421e+10	2.95928e+10	3.32913e+10	3.54592e+10	3.30525e+10	1.48181e+08	2.75112e+08
59	Hualin Securities															1.2845	1.2489	1.432	1.4667				1.58	1.8				9.48822e+08	8.72683e+08	8.70213e+08	1.7083e+09	3.62175e+09	2.3498e+09	5.74727e+09	6.68593e+09	3.89437e+09	2.92876e+09	2.61175e+09	5.91681e+09	15177282242	1.09856e+10	1.07686e+10	7.78439e+09	1.11713e+10	1.87755e+10	1.43804e+10	1.4375e+10
60	HUATAI SECURITIES							2.48	2.24	3.8	2.22						3.53	3.54	2.87	1.57	1.4	1.38	1.41	1.4			7.37777e+09	5.62697e+09	4.21947e+09	4.31916e+09	2.39031e+10	6.77118e+10	4.19841e+10	8.46677e+10	8.0223e+10	5.2127e+10	4.46336e+10	6.1923e+10	2.30282e+11	3.71086e+11	3.1579e+11	2.92893e+11	2.63916e+11	4.36526e+11	5.84439e+11	6.54615e+11	6.78718e+11
61	Huaxi Securities																	1.56	1.5026	2.2773	1.5189	1.6642	1.685	1.614			3.34466e+09	2.56039e+09	2.55576e+09	1.62744e+09	3.89776e+09	1.1055e+10	8.24771e+09	1.66813e+10	1.53855e+10	1.0277e+10	1.09053e+10	1.3233e+10	2.86771e+10	4.48819e+10	3.61011e+10	3.76968e+10	2.83808e+10	4.81338e+10	5.58615e+10	7.33906e+10	7.53067e+10
62	Huaxia Bank														2.73	2.98	2.68	2.07	2.39	2.6	2.36	2.18	2.26	2.21		1.32954e+11	1.74545e+11	2.38202e+11	2.94717e+11	3.45391e+11	4.33411e+11	5.79283e+11	7.04216e+11	8.15222e+11	1.00473e+12	1.18021e+12	1.41414e+12	1586428000000	1749529000000	1902216000000	2203262000000	2339429000000	2461865000000	2751452000000	3117161000000	3375585000000	3576845000000	79059569000	110379728000
63	Huaxin Co., Ltd	1.2921	1.2532	1.4977	1.0644	0.9128	1.052	1.0196	0.9187	0.6627	0.7282	1.1303	1.4523	1.2117	2.2698	1.9345	2.0445	2.1529	1.627	1.6684	1.5612	1.4828	1.4041	1.4367	8.28339e+08	5.3888e+08	4.95591e+08	6.48045e+08	6.95479e+08	7.78426e+08	7.10094e+08	8.42405e+08	6.48759e+08	6.50833e+08	1.04304e+09	7.6175e+08	1.37895e+09	1.70373e+09	1.81481e+09	1.67707e+09	2.32422e+09	1.04817e+10	1.32257e+10	1.6094e+10	2.02427e+10	2.68824e+10	2.75007e+10	48730000	45370000
64	Chaotic Tiancheng															34.3	21.43																					1.80361e+08	1.03246e+09	1.32419e+09	1.74e+09	1.43731e+09	8.87566e+08	2.07829e+09	3.32363e+09	4.37963e+09	3.59152e+09
65	Jiai 3									3.0839	2.9875	4.5861	10.2703	13.3422	7.2571	11.8414	0.9593	1.5132	0.8571	0.7285	1.0469	0.8005	0.7485	0.2843									2.5961e+07	4.69876e+07	5.05258e+07	2.92734e+07	1.10886e+08	1.77339e+08	8.86868e+07	1.16008e+09	1.699e+09	3.63418e+09	4.83103e+09	5.45537e+09	5.47038e+09	5.12135e+09	3.15197e+09
66	Bridging Capital														6.1682	7.481	5.7041	3.9501	2.629	8.8576	6.501	13.4387	6.0471	2.2439														5.60924e+06	7.34128e+06	1.86525e+07	2.02163e+07	2.42069e+07	7.36617e+06	1.76543e+07	2.22817e+07	4.45262e+07	7.78614e+07
67	China Construction Bank								1.63	2.03	1.55	1.34	1.7	2.12	1.98	2.11	1.97	1.61	1.56	1.64	1.76	1.73	1.77	1.85		2644805000000	2975959000000	3367999000000	3714369000000	4298065000000	5118307000000	6175896000000	7087890000000	9064335000000	10109412000000	11465173000000	13023219000000	14288881000000	15491767000000	16904406000000	19374051000000	20328556000000	21231099000000	23201134000000	25742901000000	27639857000000	31723157000000		2265536000000
68	Jiangchuan Finance													3.7196	2.4516	2.0919	9.0753	4.8778	1.6623	1.5116	1.2175	0.9229	0.071	0.7411													3.04597e+07	6.2121e+07	8.60893e+07	5.54727e+06	7.46826e+06	2.9498e+07	2.86701e+07	2.56506e+07	1.61369e+07	8.01758e+06	2.56347e+06
69	Jiangsu Jinrent																														3.58981e+08	5.55973e+08	1.25248e+09	2.44028e+09	5.59417e+09	7.45293e+09	1.15246e+10	14964132572	2.26205e+10	2.81045e+10	3.63955e+10	4.34217e+10	4.8012e+10	5.63664e+10	6.82795e+10	8.47553e+10	9.30216e+10
70	Jiangsu Financial Leasing																														3.58981e+08	5.55973e+08	1.25248e+09	2.44028e+09	5.59417e+09	7.45293e+09	1.15246e+10	14964132572	2.26205e+10	2.81045e+10	3.63955e+10	4.34217e+10	4.8012e+10	5.63664e+10	6.82795e+10	8.47553e+10	9.30216e+10
71	Jiangsu Bank												2.1	2.56	2.62	3.04	2.93	2.47	2.88	3.15	2.88	2.63	2.53	2.42						1.214e+11	1.42792e+11	1.72811e+11	2.17939e+11	3.15617e+11	4.07764e+11	486334192000	616059940000	715757045000	982243964000	1224798773000	1514085480000	1657723203000	1801318288000	1928622466000	2155813641000	2420818512000	2764863353000
72	Jiangyin Bank												2.34	2.45	2.53	2.74	2.51						2.3	2.18						1.95848e+10	2.24172e+10	2.65387e+10	2.9889e+10	3.88544e+10	4.92639e+10	51880249000	68350750000	70333981000	77038963000	82964237000	95071979000	100048884000	104214055000	114470039000	130506041000	139961942000	154335869000
73	Jiaotong Bank								1.96	2.41	1.78	1.69	2.28	2.67	2.56	2.82	2.57	2.17	2.39	2.62	2.56	2.29	2.17	2.26		6.28965e+11	723136251000	910810491000	1090074000000	1339236000000	1627681000000	1974829000000	2532613000000	3144712000000	3727936000000	4338389000000	4891932000000	5539453000000	5794694000000	6617270000000	7770759000000	8361983000000	8825863000000	9104688000000	9818988000000	10688521000000	11956679000000
74	Jinyu Maowu														0.9002	0.9703	0.3279	0.5568	0.6474	1.364	20.2609	14.8224	23.6355	27.7382														4.90645e+07	7.41406e+07	5.70761e+07	8.3387e+07	5.78848e+07	3.96187e+07	8.88841e+07	1.59726e+08	2.14694e+08	2.76246e+08
75	Jinlong Co., Ltd	2.4588	2.1732	1.4028	1.4398	1.2709	1.5671	0.9735	3.5616	3.3481	1.0465	1.1274	0.4168	36.5742	1.0215	1.2185	1.2316	1.293							1.62502e+08	2.70083e+08	8.26694e+08	1.07857e+09	1.16791e+09	1.20853e+09	8.85224e+08	5.80753e+08	5.41699e+08	4.72208e+08	3.96902e+08	4.48416e+08	4.65918e+08	6.66093e+09	1.12152e+10	1.486e+10	2.08007e+10	2.78133e+10	2.46316e+10	2.20706e+10	1.83364e+10	1.56264e+10	1.75242e+10	30929576	6.95749e+07
76	Jiuding Group												0.609	0.6358	0.6169	1.6074	1.4913	0.7235	0.6444	0.5226	1.1458	1.3381	1.065	1.2358												7.62006e+08	7.74264e+08	5.49884e+08	1.65207e+09	1.39737e+10	5.72266e+10	6.73844e+10	63366105178	1.6872e+10	1.14484e+10	1.19465e+10	1.03517e+10
77	Jiuding Investment	1.5918	1.2114	0.8503	0.4193	0.3822	0.3406	1.9045	2.2924	2.1046	2.349	1.6504	1.8087	1.53	1.5168	1.4474	1.1763	1.3126	1.1644	1.49	2.8778	3.4746	5.25	5.7302	4.57433e+08	1.11004e+09	1.24985e+09	1.16758e+09	3.25459e+08	2.61299e+08	1.71531e+09	1.5327e+09	1.66654e+09	1.86696e+09	1.83751e+09	1.97754e+09	2.19342e+09	2.0181e+09	1.64194e+09	3.39052e+09	2.5081e+09	2.68159e+09	2.87619e+09	1.21045e+09	6.30494e+08	5.3934e+08	4.94243e+08	2.67763e+06	1.55718e+08
78	Jiuyin Holdings														63.5463	2.5657	6.7452	1.6527	2.5741	3.2545	4.834	8.7455	6.013	6.2028														1.31147e+06	7.209e+07	6.80745e+07	3.62218e+08	1.65482e+08	8.19521e+07	3.39594e+07	2.23548e+07	3.79345e+07	3.818e+07
79	Junxin Guarantee												3.25	2.64																						1.94052e+08	2.85077e+08	3.31207e+08	3.92974e+08	3.91536e+08	3.76826e+08	4.25966e+08	4.7417e+08	4.50916e+08	5.33486e+08	6.15971e+08	6.08524e+08
80	Kang'an Leasing														0.956	1.0098	1.0975	0.7709	0.8832	0.9537	0.9798	1.1472	1.0785	0.9976														5.90088e+08	7.44822e+08	6.76752e+08	8.00921e+08	6.40547e+08	4.81524e+08	4.18416e+08	3.74171e+08	4.39628e+08	4.74239e+08
81	Lanzhou Bank														3.07	3.19	3.28	3.01	2.88	2.9	3.04	3.07	3.04	2.96							2.54626e+10	2.79603e+10	3.21708e+10	4.15297e+10	5.52673e+10	7.11681e+10	9.01985e+10	117385763000	145745647000	1.91316e+11	2.4091e+11	2.51994e+11	2.82652e+11	3.14964e+11	3.34887e+11	3.71332e+11	4.04007e+11
82	Lianchuang Group														1.3175	2.4894	14.6449	9.3179	2.2184	1.9349	2.2304	1.9406	1.624	1.3491														1.56408e+07	1.66024e+07	1.80971e+07	5.00161e+07	1.60181e+08	1.24118e+08	1.25203e+08	1.23285e+08	1.37873e+08	1.13987e+08
83	Green Court A5	1.0544	0.9017	0.7083	0.9383	0.9441	0.7471	0.8499	0.9004	0.8698	0.7635	1.7396	0.7423	0.7111	4.3179	2.3424	2.7349	1.0788	1.6462	1.8224	3.2027	3.1856	3.6962	4.491	1.09778e+09	1.10678e+09	9.51502e+08	8.51125e+08	7.10789e+08	8.69725e+08	6.52929e+08	4.30331e+08	3.90471e+08	4.84751e+08	4.323e+08	3.24582e+08	2.27579e+08	4.03561e+07	1.19505e+08	4.93338e+08	5.64027e+08	5.37645e+08	2.74945e+08	1.48869e+08	2.9988e+08	1.66047e+08	1.84382e+08	2.5954e+06	1.11232e+06
84	Green Court B5	1.0544	0.9017	0.7083	0.9383	0.9441	0.7471	0.8499	0.9004	0.8698	0.7635	1.7396	0.7423	0.7111	4.3179	2.3424	2.7349	1.0788	1.6462	1.8224	3.2027	3.1856	3.6962	4.491	1.09778e+09	1.10678e+09	9.51502e+08	8.51125e+08	7.10789e+08	8.69725e+08	6.52929e+08	4.30331e+08	3.90471e+08	4.84751e+08	4.323e+08	3.24582e+08	2.27579e+08	4.03561e+07	1.19505e+08	4.93338e+08	5.64027e+08	5.37645e+08	2.74945e+08	1.48869e+08	2.9988e+08	1.66047e+08	1.84382e+08	2.5954e+06	1.11232e+06
85	Maigao Holdings														2.9982	8.3395	1.5426	36.2448	1.6858	8.1471	4.716	12.3633	13.7458	0.731														8740217	6.76427e+06	8.81654e+07	2.14118e+07	6.70727e+07	3.6583e+07	4.10496e+07	2.01586e+07	2.86512e+07	3.77279e+07
86	Meishi Venture Capital														7.2572	3.7762	3.0001	2.3808	3.7545	7.3778	4.7535	1.4642	0.2131	0.1336														2.89244e+07	3.03316e+07	2.28814e+07	1.15332e+07	5.46878e+06	5.62264e+06	8.39652e+06	1.38314e+07	1.99174e+07	2.03769e+07
87	Minsheng Bank											1.72	2.73	3.04	3.16	3.18	2.77	2.27	2.66	2.89	2.69	2.41	2.4	2.4		133473517000	240277043000	351414206000	432491524000	542119486000	681144263000	869610235000	999678000000	1337498000000	1718480000000	2094954000000	3043457000000	3021923000000	3767380000000	4210905000000	5543850000000	5512274000000	5563821000000	6151012000000	6408985000000	6366247000000	6642859000000	52714809492	103981960000
88	Mintai An														2.2482	3.55	6.6032	4.7975	1.7561	1.8357	3.3508	2.5232	2.501	1.8163														3.06391e+07	3.86482e+07	3.11789e+07	4.32886e+07	1.12527e+08	1.14193e+08	7.52913e+07	1.38335e+08	2.18392e+08	2.39729e+08
89	Mingshi Innovation														1.335	95.7033	2.3027	1.0213	1.0869	1.2658	1.4231	1.3111	1.2764	1.1747														4.50721e+07	917071	3.79361e+08	1.40127e+09	1.47054e+09	1.4454e+09	1.41709e+09	1.38385e+09	1.30956e+09	1.43889e+09
90	Bank of Nanjing														3.15	3.3	2.84	2.36	2.59	2.86	2.81	2.61	2.43	2.39			2.5026e+10	2.82648e+10	3.66066e+10	4.6489e+10	5.53562e+10	6.61212e+10	8.23605e+10	1.37398e+11	202522204000	259987425000	318981400000	407201159000	540366394000	752606315000	1001522044000	1072952203000	1164502961000	1255507175000	1409042793000	1626381955000	1901784904000
91	Nanjing Securities														3.11	1.67	2.07	5.01	3.04	2.84	2.22	3.05	3.81	3.93			1.90839e+09	1.61487e+09	1.20069e+09	9.94267e+08	3.74318e+09	1.08591e+10	5.5374e+09	1.08744e+10	7.79267e+09	5.83492e+09	7.31978e+09	6839814500	18635500300	3.36409e+10	1.75783e+10	1.41013e+10	1.40729e+10	2.48537e+10	2.86652e+10	3.49198e+10	3.48106e+10
92	Ningbo Bank												2.18	2.51	2.58	3.13	2.78	2.18	2.35	2.47	2.31	2.14	2.13	2.05					3.24944e+10	4.02422e+10	5.335e+10	6.74885e+10	9.44582e+10	153609883000	247397693000	241783570000	351419629000	442250713000	519948406000	671367334000	834634298000	974836470000	1035193487000	1216980935000	1507756000000	1865607000000	2197571000000
93	Agricultural Bank								1.62	2.01	1.51	1.3	1.66	1.99	1.91	2	1.94	1.61	1.53	1.62	1.8	1.71	1.74	1.84			2840526000000	3356047000000	3935706000000	4691412000000	5259941000000	6033111000000	6723810000000	8539663000000	9795170000000	11027789000000	12492988000000	13717565000000	14941533000000	16579508000000	18248470000000	19623985000000	20934684000000	22918526000000	24994301000000	26647796000000	31253082000000
94	Ping An Bank								2.83	3.48	1.7	1.72	2.9	3.16	3.14	3.37	2.88	2.13	2.55	2.85	2.64	2.32	2.21	2.16		116499314559	162398358027	189058526345	199601761732	217270276016	254101799991	339533298000	458039383000	567341425000	694097192000	1182796360000	1521737985000	1779660000000	2055510000000	2345649000000	2751263000000	3026420000000	3178550000000	3626087000000	4104383000000	4525932000000	4886834000000	52265332316	87876624109
95	Pudong Development Bank																		2.53	2.77	2.54	2.33	2.29	2.24		166624016000	2.7134e+11	3.59046e+11	4.42022e+11	5.57553e+11	6.64638e+11	8.86682e+11	1.26772e+12	1.55463e+12	2.06813e+12	2535150909000	2966048000000	3472898000000	3932639000000	4725752000000	5484329000000	5706255000000	5811226000000	6444878000000	7304401000000	7458539000000	7997876000000	106129691000	148271288000
96	Qilu Bank														2.33	2.56		2.06	2.32	2.46	2.37	2.34	2.37	2.24						23766380000	30559464000	35845252000	46874028139	58974215312	82179512468	72878013729	78352128652	88002029657	115657487756	142829975952	194289258000	217859820000	244859925000	284863916000	332933549000	400808930000	470424121000
97	Qianzhong Spring																																					5.33831e+07	1.49281e+08	9.0531e+07	8.81756e+07	7.45293e+07	4.82038e+07	7.38788e+07	1.46826e+07	8.91826e+07	2.43264e+07
98	Qingdao Bank													2.39	2.65	2.88	2.69	2.25	2.64	2.66	2.42	2.34	2.38	2.37									28618358000	3.95103e+10	58791960000	70067472000	94221589000	127484219000	146381291000	170621602000	260352133000	280152883000	290161778000	343144232000	428920747000	488921882000	493020697000
99	Qingdao Rural Commercial Bank															2.43	2.41	2.07	2.14	2.31	2.19	2.13	2.27	2.22												8.25376e+10	9.25857e+10	1.15084e+11	133137457000	151590669000	191794811000	233135655000	272798404000	316405685000	377108681000	395388008000	398308675000
100	Qingyuan Investment														0.2905	0.8595	1.2347	14.1844	12.9204	10.5258	9.391	7.4438	7.962	11.0973														1.74317e+07	1.89969e+07	1.58892e+07	1.17244e+07	1.24922e+07	1.10814e+07	1.24692e+07	1.59235e+07	2.04186e+07	7.06992e+06
101	Concord Bank														2.49	2.8	2.83	2.4		2.51	2.44	2.33											34397520000	38535460000	3.89233e+10	4.70108e+10	5.09099e+10	5.54919e+10	67973868000	8.06243e+10	1.01566e+11	9.83624e+10	9.53687e+10	9.94695e+10	1.18263e+11	123051420000	144446949000
102	Xiamen Bank															3.85						2.7	2.63	2.47						1.17158e+10	1.4621e+10	1.71159e+10	1.54724e+10	2.69333e+10	5.08504e+10	6.70368e+10	8.6738e+10	1.01069e+11	1.12857e+11	152092054000	1.79717e+11	2.00508e+11	2.18458e+11	2.31295e+11	2.65477e+11	3.06229e+11	3.46464e+11
103	Shanxi Securities																3.29	1.45	1.54	1.31	1.68	1.91	1.92	2.05			2.37623e+09	5.73181e+09		1.82335e+09	3.33197e+09	8856353991	5471177943	11451968459	11101125063	6804595993	6416663468	9174261915	19618500330	34959389874	35027768841	38387250044	44247753623	42480036575	45000605353	58596200808	65066190026
104	Shaanxi Guotou A	1.1949	1.0718	0.9872	0.9399	1.0902	1.267																		3.10027e+09	3.40308e+09	2.2029e+09	1.80238e+09	1.41993e+09	8.9091e+08	6.52519e+08	8.52968e+08	1.05408e+09	5.01007e+08	4.61182e+08	3.62529e+08	2.98061e+08	4.19756e+08	4.43371e+08	1.08972e+09	1.77631e+09	1.51708e+09	1.8645e+09	3.68937e+09	4.72201e+09	4.99178e+09	6.58256e+09	3.5012e+08	1.94362e+08
105	Bank of Shanghai												2.54	2.92	2.97	3.29	2.84	2.3	2.54	2.64	2.51	2.26	2.23	2.17						227344692000	250561521000	294224654000	348895862000	444526860000	537288108000	620523587000	774632335000	921402425000	1113093236000	1356306092000	1639152488000	1660325535000	1866003791000	2059855312000	2271205002000	2447430234000	2656876235000
106	Shangrui Holdings														1.7343	1.5041	1.3646	1.3936	1.5725	2.0421	1.7624	1.0659	1.0581	0.8196														2.91839e+08	4.0193e+08	8.50095e+08	1.06779e+09	8.17342e+08	4.48392e+08	4.34201e+08	7.0942e+08	8.95892e+08	1.21386e+09
107	Shen Wan Hong Yuan																	2.77	1.96	1.96	1.51	1.68	1.57	1.58			2.92205e+10	2.62453e+10	1.94118e+10	1.24668e+10	3.15963e+10	6.8715e+10	3.71641e+10	7.14641e+10	5.00802e+10	3.8433e+10	4.02436e+10	5.14466e+10	1.16793e+11	2.81704e+11	2.21416e+11	2.42938e+11	2.76529e+11	3.03706e+11	4.01034e+11	4.93957e+11	4.96437e+11
108	Shanda Online													1.1221	2.4744	2.7171	1.8799	0.996	2.9735	2.3591	1.8374	2.0503	1.8042	1.8945													3.2548e+07	3.11877e+07	3.66163e+07	1.12379e+08	3.96328e+08	1.43194e+08	2.34644e+08	4.13934e+08	5.46873e+08	6.52257e+08	6.87671e+08
109	Capital Securities														2.35	1.28	1.81	2.05	1.8	2.04	1.76	2.09	2					6.16383e+08	5.49641e+08	7.73892e+08	1.42736e+09	3.33909e+09	2.94952e+09	5.2711e+09	4.56791e+09	3.71995e+09	5.74289e+09	6.10797e+09	1.3086e+10	1.86348e+10	1.55212e+10	1.49526e+10	14776122500	1.57498e+10	1.75134e+10	2.28703e+10	2.76193e+10
110	Thinking About Shares													411.546	0.8959	0.2596	6.7306	1.9439	1.0435	0.6836	2.6829	4.7796	2.3545	0.4844													11167	8.01372e+06	5.09458e+06	2.08812e+07	2.92279e+07	5.18084e+07	4.2279e+07	3.96238e+07	3.16882e+07	2.9294e+07	4.12721e+07
111	Suhehui														0.2349	1.4694	1.5204	1.3046	1.8225	0.7071	1.1687	1.9568	1.6782	1.5474														1.65974e+06	1.85912e+06	6.34858e+06	1.63201e+07	4.32699e+07	4.32786e+07	3.17516e+07	2.88963e+07	6.22131e+07	6.43274e+07
112	Jiangsu Rural Commercial Bank												2.04	2.38	2.21	2.29	2.14														19194973000	19878796000	24248791000	29581693000	36365149000	49666080000	52356601000	56961278000	55839891000	64792788000	73469570000	86798081000	107260653000	114330482000	127300176000	145456427000	165949735000
113	Suzhou Bank														3.11	3.56	3.05	2.38	2.78	2.89	2.62	2.4	2.39	2.3										3.06287e+10	4.14235e+10	6.93508e+10	113509690722	148315897000	186867549000	211277619000	239512738842	261838475296	286499435344	314518356521	356837134537	418740192325	484086673129
114	the Pacific							29.643									2.08	2.6	1.86	1.64	2.71	2.6	3.07						3.61172e+08	3.41362e+08	8.81266e+08	2.90816e+09	2.113e+09	4.17428e+09	3.89669e+09	2.82491e+09	2.34513e+09	2.44654e+09	7.00707e+09	2.61185e+10	2.77704e+10	3.49625e+10	3.17937e+10	2.02842e+10	1.30001e+10	1.0267e+10	6.0795e+09
115	Tianfeng Securities															1.33				2.64	2.48	2.45	2.62	3.92							2.96389e+08	7.9395e+08	7.54512e+08	1.39346e+09	1.56594e+09	5.54686e+09	6.87139e+09	2.92408e+09	1.2305e+10	2.5538e+10	3.31293e+10	3.32152e+10	3.50756e+10	4.24131e+10	5.91621e+10	7.07364e+10	7.43594e+10
116	Tianmao Group	1.3292	2.3356	1.5019	1.2571	1.18	1.2429	1.0987	1.1902	2.5116	1.7836	2.1294	1.7014	1.0712	0.6223	0.6822	0.7942								2.91809e+08	2.26094e+08	3.22388e+08	3.72217e+08	3.57407e+08	3.56697e+08	4.4367e+08	4.58515e+08	4.6675e+08	5.81286e+08	3.7425e+08	4.6947e+08	5.27369e+08	7.20709e+08	6.18756e+08	6.25498e+08	9.74792e+10	1.13712e+11	1.52239e+11	1.7092e+11	2.04815e+11	2.26429e+11	2.53996e+11	9000000
117	Tiantu Investment														4.4828	3.8819	3.3803	0.9322	1.8294	1.3104	0.514	2.6905	1.1452	3.3029														1.89482e+09	2.47698e+09	9.68252e+08	1.92477e+09	6.19548e+09	8.91506e+09	1.04235e+10	9.66263e+09	1.07276e+10	1.02259e+10
118	Tianyuan Small Loan													3.22	4.72																						9.03813e+07	4.8412e+07	7.93001e+07	4.59019e+07	7.09145e+07	4.76609e+07	1.27166e+07	1.88522e+06	2.39295e+06	7.53152e+06	5.19969e+06
119	Cowin Capital														4.2456	3.2347	4.7248	2.0196	2.762	1.639	1.5157	1.4432	2.0143	1.0495														3.2351e+07	5.10069e+07	8.03653e+07	1.06908e+08	3.5942e+08	4.63816e+08	4.54221e+08	4.95154e+08	8.97197e+08	8.30635e+08
120	Wuxi Bank												2.18	2.91	2.94	3.15	3.07														2.0109e+10	2.22852e+10		34002840000	43287710000	5.5569e+10	67888828000	7.79896e+10	9.79262e+10	1.08173e+11	115759959000	127772960000	143465585000	150181876000	165948002000	185845702000	192083292000
121	Minmetals Resources	4.4832	7.0618	3.3504	1.4674	1.2532	1.0028	1.1148	1.0823	1.2337	1.0711	0.9453	0.8161	0.6537	1.3438	1.0322	1.3298	1.1255	0.7482	0.6646	0.9249	1.177	1.0909	1.1815	2.11231e+08	1.22105e+08	1.47569e+08	3.97504e+08	4.02822e+08	5.85564e+08	6.24809e+08	7.13185e+08	6.20947e+08	6.38031e+08	7.9365e+08	7.99349e+08	8.29956e+08	6.84354e+08	1.18446e+09	1.03323e+09	1.7858e+10	8.34158e+10	8.43154e+10	8.90081e+10	7.80862e+10	8.96876e+10	9.45155e+10	2.67607e+07	2.68364e+07
122	Wuziyou 1	4.4832	7.0618	3.3504	1.4674	1.2532	1.0028	1.1148	1.0823	1.2337	1.0711	0.9453	0.8161	0.6537	1.3438	1.0322	1.3298	1.1255	0.7482	0.6646	0.9249	1.177	1.0909	1.1815	2.11231e+08	1.22105e+08	1.47569e+08	3.97504e+08	4.02822e+08	5.85564e+08	6.24809e+08	7.13185e+08	6.20947e+08	6.38031e+08	7.9365e+08	7.99349e+08	8.29956e+08	6.84354e+08	1.18446e+09	1.03323e+09	1.7858e+10	8.34158e+10	8.43154e+10	8.90081e+10	7.80862e+10	8.96876e+10	9.45155e+10	2.67607e+07	2.68364e+07
123	Wuziyou 2	4.4832	7.0618	3.3504	1.4674	1.2532	1.0028	1.1148	1.0823	1.2337	1.0711	0.9453	0.8161	0.6537	1.3438	1.0322	1.3298	1.1255	0.7482	0.6646	0.9249	1.177	1.0909	1.1815	2.11231e+08	1.22105e+08	1.47569e+08	3.97504e+08	4.02822e+08	5.85564e+08	6.24809e+08	7.13185e+08	6.20947e+08	6.38031e+08	7.9365e+08	7.99349e+08	8.29956e+08	6.84354e+08	1.18446e+09	1.03323e+09	1.7858e+10	8.34158e+10	8.43154e+10	8.90081e+10	7.80862e+10	8.96876e+10	9.45155e+10	2.67607e+07	2.68364e+07
124	Wuziyou 3	4.4832	7.0618	3.3504	1.4674	1.2532	1.0028	1.1148	1.0823	1.2337	1.0711	0.9453	0.8161	0.6537	1.3438	1.0322	1.3298	1.1255	0.7482	0.6646	0.9249	1.177	1.0909	1.1815	2.11231e+08	1.22105e+08	1.47569e+08	3.97504e+08	4.02822e+08	5.85564e+08	6.24809e+08	7.13185e+08	6.20947e+08	6.38031e+08	7.9365e+08	7.99349e+08	8.29956e+08	6.84354e+08	1.18446e+09	1.03323e+09	1.7858e+10	8.34158e+10	8.43154e+10	8.90081e+10	7.80862e+10	8.96876e+10	9.45155e+10	2.67607e+07	2.68364e+07
125	Xi'an Bank														2.33	2.37	2.39	2.26	2.29	2.49	2.51	2.58	2.67	2.63						2.92315e+10	3.63392e+10	3.91352e+10	4.98343e+10	5.87799e+10	7.64215e+10	9.71076e+10	115275233312	125389717000	141455862000	195604719869	201996257364	216405457895	223496030000	254615146000	280768067000	318260782000	376590585000
126	Western Securities																1.6206	1.5773	2.3099	1.7031	2.1628	2.4603	1.7369	1.86			2.70015e+09	2.18416e+09	1.37825e+09	1.25687e+09	3.40896e+09	9.88934e+09	5.6194e+09	1.19705e+10	9.29836e+09	6.69715e+09	6.06408e+09	6.48888e+09	2.35027e+10	4.60427e+10	4.17077e+10	3.35872e+10	3.48433e+10	3.08618e+10	3.77549e+10	5.7909e+10	6.85058e+10
127	Xichuang 5	1.4668	2.3142	1.2389	0.9898	1.0451	0.8182	0.6662	0.6109	0.8873	1.2576	1.1032	0.6803	0.5024	0.2773	0.2092								3.5665	2.70788e+08	3.85903e+08	5.41356e+08	6.29014e+08	5.40586e+08	5.60284e+08	5.19099e+08	1.04181e+09	7.66671e+08	1.42103e+09	2.11431e+09	1.83257e+09	1.12169e+10	1.24751e+10	4.00534e+10	1.51285e+11	2.7884e+11	1.97403e+11	1.20684e+11	7.5734e+10	9.48114e+08	7.37839e+08	5.29001e+08	9.3647e+06	1.59365e+08
128	Southwest Securities	2.9936	1.6405	1.4445	1.4183	1.2084	0.822	0.9324	0.8219	0.9006							1.9	1.71	2.53	1.93	2.14	1.59	1.78	1.48	2.70006e+08	4.97582e+08	7.36388e+08	8.27967e+08	7.12694e+08	7.36461e+08	7.04151e+08	7.21891e+08	3.10305e+08	1.02926e+10	1.16548e+10	7.86824e+09	6.85194e+09	1.90742e+10	4.09826e+10	5.21593e+10	5.13319e+10	4.36456e+10	4.47183e+10	4.62932e+10	5.4109e+10	5.69755e+10	5.60586e+10	6.59179e+07	1.32408e+08
129	Xiangcai Shares	3.2002	2.9589	2.648	1.6965	1.8111	1.59	1.2416	1.3926	1.5574	1.2414	1.9069	2.0388	1.939	1.4726	2.2313	1.9584	4.6193	3.7346	1.8536	2.3593	1.3844	1.5364	1.5881	8.70476e+08	9.34914e+08	8.21884e+08	2.92994e+08	3.20088e+08	5.93971e+08	7.88481e+08	6.60544e+08	5.16713e+08	6.4371e+08	5.47363e+08	6.0953e+08	8.49545e+08	7.06762e+08	4.64704e+08	3.91043e+08	3.62714e+08	3.30769e+08	2.26442e+08	2.24261e+08	2.10313e+10	2.26771e+10	2.29053e+10	483231000	573251000
130	Xin'an Finance														0.408	0.4527	0.5102	7.0968	0.8947	2.644																		2.48302e+09	2.99158e+09	1.56566e+09	9.21983e+08	1.13256e+09	8.88001e+08	5.75127e+08	6.3948e+08	4.15902e+08
131	Xinli Finance	1.9602	1.2153	0.9649	0.7535	0.7449	0.6362	0.6837	1.0816	0.5017	0.5323	0.6275	0.941	0.5296	0.4595	0.4442	0.4958	0.7127	0.4042	1.0243	1.1973	1.1176	1.0119	1.1881	4.04273e+08	8.19656e+08	7.64653e+08	8.12754e+08	7.16368e+08	6.27829e+08	5.19225e+08	3.52846e+08	7.92981e+08	1.04027e+09	1.17334e+09	1.20345e+09	1.16387e+09	1.06352e+09	8.1594e+08	5.05357e+09	3.6587e+09	4.03237e+09	3.36333e+09	2.99851e+09	2.84378e+09	2.2055e+09	1.99936e+09	56500000	2.34835e+08
132	Xinxin Agricultural Loan																																				2.3417e+08	2.78011e+08	2.38947e+08	3.49093e+08	2.30828e+08	2.65041e+08	3.98379e+08	2.86125e+08	3.65134e+08	5.01943e+08	6.96016e+08
133	Xinzhuang Agricultural Loan																																				1.66233e+08	2.36621e+08	1.85271e+08	1.04099e+08	4.1967e+07	3.24756e+07	1.51047e+07	1.01607e+07	1.70813e+06	7.02546e+06	8.20348e+06
134	Cinda Securities																	2.67						1.96								8.73435e+09	6.60105e+09	1.39594e+10	1.46538e+10	1.04202e+10	8.75962e+09	1.11543e+10	2.70999e+10	4.73975e+10	4.65475e+10	4.53574e+10	2.86077e+10	3.57832e+10	3.56855e+10	5.18188e+10	5.1569e+10
135	Xinyuan Small Loan																																					4.35105e+07	5.31255e+07	2.02643e+07	1.59319e+07	2.71762e+07	1.29375e+07	9.23701e+06	1.11458e+07	1.08698e+07	7656531
136	Xinzhongli														5.7461	4.0611	7.2388	2.1432	1.2727	1.1412	1.4076	1.2712	0.8153	0.5359														5.63779e+08	7.17871e+08	8.03547e+08	2.35034e+09	3.25415e+09	4.92434e+09	3.6329e+09	2.9995e+09	2.05437e+09	2.57756e+09
137	Industrial Bank														3.16	3.45	2.97	2.4	2.81	2.9	2.66	2.36	2.29	2.31				2.52995e+11	3.29981e+11	4.62309e+11	6.01505e+11	8.12438e+11	9.71877e+11	1.27256e+12	1.75768e+12	2292720000000	3080340000000	3476264000000	4145303000000	4981503000000	5731485000000	5994090000000	6239073000000	6596029000000	7269197000000	7908726000000	8509373000000
138	Industrial Securities																	2.04	2.28	2.3	2.09	2.04	2.2	2.1			3.61375e+09	4.07935e+09	2.69431e+09	1.91238e+09	6.33592e+09	1.69052e+10	8.93504e+09	2.00424e+10	2.17906e+10	1.31804e+10	1.36322e+10	2.21527e+10	5.82618e+10	9.453e+10	1.02237e+11	1.17177e+11	1.1983e+11	1.33531e+11	1.40184e+11	1.72108e+11	1.89022e+11
139	Yi Zheng														1.5979	1.2757	2.3406	2.4118	1.2011	2.0986	1.1888	1.356	1.1179	1.1131														4.62105e+06	8.04251e+06	3.25158e+06	3.45463e+06	3.6353e+06	8.14165e+06	7.13279e+06	6.94592e+06	1.32102e+07	1.23109e+07
140	Yinxin Agricultural Loan																																					1.11614e+07	3.58211e+06	8.50061e+06	3.18325e+07	7.97467e+07	8.26205e+07	7.82397e+07	5.25103e+07	2.37919e+07	4.3029e+07
141	Postal Savings Bank													2.07	2.04	2.03	2.06	1.61	1.44	1.46	1.59	1.61	1.65	1.63											3334749000000	4018601000000	4788234000000	5433404000000	6110416000000	7025533000000	7918734000000	8581194000000	9040898000000	9671827000000	10680333000000	11792324000000	13241468000000
142	Chongqing Rural Commercial Bank										1.93	1.73	2.48	2.71	2.65	2.86	2.57	1.95	2.16	2.3	2.31	2.17	2.26	2.13						8.30367e+10	9.69529e+10	1.39136e+11	1.61506e+11	1.91883e+11	2.63115e+11	3.16809e+11	401592955000	465556667000	576040581000	668517414000	748967895000	840532395000	878469177000	940427908000	1041294362000	1159807055000	1236844964000
143	Yuxin Currency														17.5972	3.049	371.949	150.371	65.8708	48.3238	42.8554	66.7568	23.6131	13.4322														666128	3.72485e+06	116560	420506	892158	1.02563e+06	1.16633e+06	667203	2.1112e+06	3.48869e+06
144	Yuexiu Capital	1.35	2.1516	1.8241	1.5753	1.681	1.7239	1.7555	1.8318	1.9737	2.0688	1.7125	1.7763	1.9846	1.9754	2.1225	2.3737	1.4388				1.447	1.4963	1.2882	4.13166e+08	1.56082e+08	1.94221e+08	3.35267e+08	3.5304e+08	4.44331e+08	5.92894e+08	7.37104e+08	8.21918e+08	9.37808e+08	1.37053e+09	1.63952e+09	1.59726e+09	1.51588e+09	1.26969e+09	1.0935e+09	4.93208e+10	5.83976e+10	7.71585e+10	9.12082e+10	9.27207e+10	1.17812e+11	1.3415e+11	7.83959e+06	6.52697e+06
145	Yuekai Securities													1.15	1.88			1.16	1.58	1.31	1.64	2.29	1.54							4.81509e+08	1.67458e+09	3.20981e+09	1.64362e+09	3.53457e+09	3.21212e+09	3.96612e+09	3.54802e+09	2.07392e+09	8.97731e+09	2.11711e+10	2.50415e+10	1.12649e+10	9.36718e+09	1.02067e+10	1.03576e+10	1.4525e+10	1.39088e+10
146	Zhangjiagang Bank												2.78		3.03	2.85	2.65		2.28	2.18	2.33	2.25	2.51	2.48						1.32883e+10	1.82747e+10	2.21053e+10	2.3952e+10	2.92514e+10	4.89341e+10	65724428100	6.64555e+10	6.69766e+10	6.55175e+10	7.52103e+10	8.27294e+10	9.47837e+10	1.03436e+11	1.12307e+11	1.32508e+11	1.50013e+11	1.71807e+11
147	Great Wall Securities																	2.59	2.46	2.51	2.67	2.85	2.63	2.62			4.54564e+09	4.06872e+09	2.78106e+09	2.14537e+09	3.81452e+09	9.81595e+09	6.56877e+09	1.16838e+10	1.14187e+10	8.1625e+09	1.03787e+10	1.25361e+10	2.54228e+10	3.5603e+10	2.97683e+10	2.9039e+10	3.17363e+10	4.17434e+10	5.36863e+10	7.25839e+10	7.21639e+10
148	Changjiang Securities	1.2988	1.6861	1.5736	1.6615	1.4427	0.8488										2.08	1.9733	1.916	2.2667	3.2416	2.9082	2.5629	2.6059	1.24439e+09	1.06962e+09	9.65164e+08	929072410	1327350562	2252446473	7.7758e+09	1.93175e+10	1.35876e+10	2.62537e+10	2.6244e+10	1.71593e+10	1.91533e+10	1.8884e+10	5.39658e+10	8.26014e+10	8.13532e+10	8.63846e+10	7.26961e+10	8.11907e+10	1.05156e+11	1.28691e+11	1.28125e+11	33000000	4.54977e+07
149	Changsha Bank														2.46	2.64	2.44	2.06	2.09		2.44	2.35	2.37	2.28					2.52806e+10	3.46433e+10		5.34029e+10	5.50303e+10	62095500000	78770008000	1.17933e+11	1.55062e+11	184027698000	203375859000	267549775000	363143410000	446547546000	494848541000	560164510000	658512218000	739504359000	842561236000
150	China Merchants Bank								1.77	2.05	1.5	1.37	1.93	2.27	2.3	2.69	2.13	1.63	1.77	1.9	1.9	1.73	1.59	1.61		261200719000	355628091000	485631372000	581884537000	708615396000	878941714000	1242568000000	1492016000000	1975158000000	2268501000000	2629961000000	3207698000000	3750443000000	4416769000000	5113220000000	5538949000000	5814246000000	6202124000000	6799533000000	7631094000000	8383340000000	9184674000000	164465569000	214298434000
151	China Merchants Securities																1.6	2.2	1.66	1.7	1.63	1.54	1.76	1.51			6714142640	4906821374	4.00852e+09	6285122000	1.55894e+10	7.38168e+10	3.94993e+10	7.38966e+10	7.13829e+10	4.41882e+10	4.97689e+10	5.59728e+10	1.51812e+11	2.43224e+11	1.83143e+11	2.0631e+11	2.24138e+11	2.96644e+11	3.93902e+11	4.84631e+11	4.9642e+11
152	Zhaofeng Small Loan														10.17	21.57																						3.39511e+07	1.50848e+07	1.36917e+07	1.41346e+07	1.39402e+07	8.92295e+06	7.00721e+06	8.8256e+07	8.91243e+07	2.34554e+07
153	Zheshang Venture Capital														0.8988	0.9355	1.8173	7.8222	5.9955	1.4811	1.0437	1.0001	1.1677	3.3779														1.16739e+08	1.1489e+08	9.05239e+08	7.01275e+08	1.20427e+08	2.31896e+08	1.95924e+08	1.80438e+08	1.84023e+08	1.05436e+08
154	Zhejiang Commercial Bank															3.43	3.21	2.59	2.77	3	2.81	2.69	2.54	2.35			4.99841e+08	7.86324e+08	8845506356	20319343718	34806663762	55367116528	79500108238	154717508391	199496250376	281171819000	371129871000	460308497000	636807274000	981993322000	1287379141000	1447064348000	1544246207000	1672758198000	1915682000000	2119840000000	2456000000000
155	Zhejiang Securities																		2.89	2.75	3.04	2.96	2.54	3.41			1.79845e+09		1.19122e+09	1.64727e+09	2.64362e+09	8.10303e+09	5.89587e+09	1.20545e+10	1.32794e+10	7.48253e+09	7.85845e+09	1.01324e+10	2.85957e+10	4.70409e+10	4.41717e+10	3.94065e+10	4.33108e+10	5.25484e+10	7.17412e+10	1.01414e+11	109652561472
156	Zhengzhou Bank													1.99	2.51	2.95	2.78	2.35	2.8	3.09	2.89	2.63	2.7	2.47							2.37789e+10	2.91229e+10	3.21421e+10	4.03531e+10	5.49535e+10	6.62037e+10	96062664000	139797818000	192883631000	247799070000	344286597000	402389522000	428278919000	460586505000	501841523000	515568122000	538888382000
157	China Kangfu														0.8368	1.2797	1.0403	0.6102	0.7502	0.8395	0.8128	0.9239	1.106	0.6855														2.72467e+09	5.09368e+09	8.02716e+09	1.67977e+10	2.95296e+10	2.58532e+10	2.74468e+10	2.42255e+10	1.95112e+10	2.83686e+10
158	Ping An in China				6.175	5.041	3.546																					167414000000	208338000000	254915000000	416662000000	541886000000	626171000000	843969000000	1054744000000	2114082000000	2634617000000	3120607000000	3652095000000	4351588000000	5090442000000	5905158000000	6459317000000	7370559000000	8539965000000	9064303000000	9961870000000
159	Bank of China								2.15	2.18	1.41	1.35	1.83	2.21	1.98	2.1	1.99	1.69	1.69	1.85	1.93	1.66	1.63	1.75				3750489000000	4037705000000	4480186000000	4907459000000	5540560000000	6461793000000	8206549000000	9783715000000	11074172000000	11819073000000	12912822000000	14067954000000	15457992000000	16661797000000	17890745000000	19541878000000	20793048000000	22239822000000	24371855000000	26346286000000		2477143000000
160	China Galaxy												8.69	3.22	2.43	1.57	1.75	2.49	2.55	3.49	1.9	1.32	1.36	1.26							4.93481e+10	83068220000	53066195000	9.22675e+10	7.97351e+10	43087939900	46736736500	5.28627e+10	1.5069e+11	2.43406e+11	1.87527e+11	1.89929e+11	1.85025e+11	2.43744e+11	3.63722e+11	4.61157e+11	5.22603e+11
161	AVIC Industry and Finance	1.433	2.7226	1.0309	0.957	0.7692	0.8422	0.5289	0.7144	0.3569	0.6775	2.6579	36.6992	0.9634	0.915	0.9531	0.9246	0.9152	0.9048	0.9364	1.0338	1.0289	0.9695	0.9877	6.65302e+08	6.75638e+08	1.8815e+09	3.17795e+09	3.09395e+09	3.01925e+09	2.12212e+09	9.66767e+08	5.73299e+06	1.10393e+07	4.657e+08	2.35222e+07	5.4953e+10	7.43765e+10	8.85677e+10	1.27772e+11	1.33604e+11	2.06402e+11	2.58828e+11	2.93439e+11	3.16478e+11	3.86999e+11	4.205e+11	1.09748e+08	68549445
162	Zhongheng Shares													4.8004	2.306	2.2879	3.1925	3.5354	3.6451	2.9826	2.3236	2.0409	1.9475	1.692													2.34912e+06	9.88877e+06	2.01192e+07	2.60443e+07	2.67137e+07	2.70811e+07	3.7679e+07	4.51145e+07	6.08998e+07	6.65164e+07	7.35897e+07
163	CICC Corporation																2.07	2.63	2.35	2.25	2.41	2.43	1.82	1.82			4.50754e+08	9.31611e+08	1.16808e+09	3478793221	10733708013	26738317779	22268539023	30030338611	27706567341	30952289144	22053732582	25967724719	44707867329	77666755787	83451733130	200919512014	233043803775	296439707480	449805366622	565064652788	549289343613
164	COFCO Capital								1.2945	1.2748	1.4381	2.6715	1.9215	1.6329	1.385	1.2262	0.9586	0.9196	0.7681	0.6628	1.94	1.7042	1.526	1.5157								6.39626e+08	9.26992e+08	8.44385e+08	8.20427e+08	8.93442e+08	1.07781e+09	1.18086e+09	1.50693e+09	1.66074e+09	1.94397e+09	1.85375e+09	1.77935e+09	4.56746e+10	6.18515e+10	7.76237e+10	92469812282
165	Zhongtai Securities													2.68	1.77	1.43	2.35	2.2	3.01			1.77	1.77	1.96					9.8643e+08	9.02674e+08	2.42253e+09	2.861e+10	1.54485e+10	3.39623e+10	3.17168e+10	2.23939e+10	21888839100	25948520100	69736343500	1.03828e+11	9.02258e+10	9.81002e+10	103208769122	1.11607e+11	1.4008e+11	1.6753e+11	1.59224e+11
166	Medium Investment							6.5897	6.6557	3.6611	3.8686	1.4815	0.5554	1.103																	6.88041e+08	8.23303e+08	1.00915e+09	1.26812e+09	1.28425e+09	2.05947e+09	4.12467e+09	4.11629e+09	4.41897e+09	4.01988e+09	6.3827e+09	9.13564e+09	1.03258e+10	1.58458e+10	1.421e+10	1.51215e+10	1.70342e+10
167	CITIC Construction Investment													1.18	1.08	1.42	1.65	1.62	1.55	1.98	1.88	1.54	1.77	1.59							2.04411e+10	5.84292e+10	3.06041e+10	5.8695e+10	5.86786e+10	3.80058e+10	3.79496e+10	5.42559e+10	106678212800	1.53005e+11	1.40432e+11	1.61885e+11	1.47219e+11	2.28775e+11	3.03157e+11	3.72785e+11	4.16667e+11
168	CITIC Bank								2	2.32	1.53	1.42	2.07	2.56	2.55	3.02	2.64	2.12	2.33	2.48	2.44	2.29	2.25	2.19			325825710000	402958042000	484682000000	571275000000	675029000000	927095000000	1092491000000	1668023000000	1956776000000	2587100000000	2756853000000	3410468000000	3871469000000	4802606000000	5546554000000	5265258000000	5613628000000	6217909000000	6951123000000	7400258000000	7861713000000
169	CITIC Securities	5.78	3.48	1.246													1.4	1.44	1.64	1.68	1.58	1.52	1.38	1.34	1.95488e+10	1.53405e+10	1.35241e+10	6.32924e+09	7.65428e+09	1.34737e+10	5.0055e+10	1.3563e+11	7.9362e+10	1.41993e+11	8.233e+10	6.12902e+10	8.18233e+10	1.81952e+11	3.78495e+11	4.74371e+11	4.5165e+11	4.72432e+11	4.96301e+11	6.26273e+11	8.6708e+11	1.06486e+12	1.04992e+12	2000
170	Bank of China Securities														2.19	1.81	4.04	3.15	2.68	4.88	5.7268	5.1106	3.2126	3.2637					4414118617	1668004718	5182659969	19094512431	10202350050	13535228385	12780473297	9549934525	9236633533	1.06703e+10	2.91222e+10	42583270300	3.49759e+10	3.49359e+10	3.51093e+10	3.55739e+10	3.89534e+10	4.69633e+10	4.79195e+10
171	China Post Fund														7.9	3.96															7.7799e+06	1.8353e+08	5.93093e+07	148973800	169374400	41709700		8.65296e+07	1.94891e+08	5.6843e+08	2.47095e+08	3.77038e+08	3.20214e+08	1.27021e+08	217564637	2.58067e+08	2.46127e+08
172	CNPC Capital	1.4353	1.5688	1.153	1.2212	1.0122	1.5095	0.9424	0.9403	0.9322	0.8845	0.9504	0.8907	1.0043	1.0247	0.9853	0.9547	0.74	0.8355	0.8306	0.6882	0.7263	0.8096	0.7661	2.98655e+08	2.83474e+08	3.8832e+08	3.81276e+08	4.99288e+08	7.54386e+08	1.03236e+09	1.19869e+09	1.25037e+09	1.37572e+09	1.68179e+09	2.49077e+09	2.11392e+09	1.62432e+09	1.60584e+09	1.68799e+09	6.54719e+11	7.34079e+11	7.49107e+11	7.79796e+11	7.77875e+11	8.22053e+11	8.48088e+11	8.99898e+07	8.67546e+07
173	Zhongyuan Securities																	1.98	0.84	1.53	1.55	1.56	1.58	1.73					1.15565e+09	1.14813e+09	2.99653e+09	8.26842e+09	4.80798e+09	1.05112e+10	9.58018e+09	7.33378e+09	7.36483e+09	9.47432e+09	2.24124e+10	3.27748e+10	2.88378e+10	2.92093e+10	3.08802e+10	33072115962	3.81904e+10	3.96042e+10	3.59753e+10
174	Chongqing Bank													3.04	3.06	3.41	3.29	2.79	3.02	3.25	3.2	2.99	2.94	2.85						28610968000	30375483000	42002567000	53150523000	7.68303e+10	1.03248e+11	120829079000	147901383000	1.93308e+11	2.58628e+11	298514992000	349291822000	390303113000	415757400000	462618195000	519647183000	569706925000	633217086000
175	Purple Golden Sky Wind														6.32	7.17																						6.62044e+08	8.17146e+08	1.11632e+09	1.41097e+09	1.14402e+09	2.4339e+09	2.99501e+09	5.56103e+09	8.79399e+09	9.33135e+09
176	Zijin Bank														2.38	2.47	2.38	2.02	2.51				2.29	2.26											52376367692	5.55821e+10	4.68227e+10	55895787000	65422852000	9.57661e+10	1.24489e+11	1.60994e+11	1.80872e+11	187569515000	202849278000	190666834000	207624981000
[truncated: 113 more columns]
